# Supplementary material for: Peanut Genotypes with Reduced Content of Immunogenic Proteins by Breeding, Biotechnology, and Management: Prospects and Challenges
Source: Plants (Basel). 2025 Feb 19;14(4):626. doi: 10.3390/plants14040626 (PMC11858956; doi:10.3390/plants14040626)
Supplement: Supplementary file 1 [file plants-14-00626-s001.zip]

Archive with 1 entries (1 files):
- plants-3387229-supplementary.xlsx
