# Supplementary material for: Peanut Genotypes with Reduced Content of Immunogenic Proteins by Breeding, Biotechnology, and Management: Prospects and Challenges
Source: Plants (Basel). 2025 Feb 19;14(4):626. doi: 10.3390/plants14040626 (PMC11858956; doi:10.3390/plants14040626)
Supplement: Supplementary file 1 [file plants-14-00626-s001.zip › plants-3387229-supplementary.xlsx]

## Sheet: Sheet1
Table S1. Genomic Locations of Allergen Genes.
Allergen	Gene and genome cordinates
Ara h 1.1	arahy.Tifrunner.gnm2.Arahy.19:158,056,017..158,061,923
Ara h 1.2	arahy.Tifrunner.gnm2.Arahy.09:110,621,865..110,625,408
Ara h 2	arahy.Tifrunner.gnm2.Arahy.08:35,990,972..35,991,687
Ara h 2	arahy.Tifrunner.gnm2.Arahy.18:15,347,118..15,347,636
Ara h 3	arahy.Tifrunner.gnm2.Arahy.06:1,856,093..1,858,565
Ara h 3	arahy.Tifrunner.gnm2.Arahy.16:24,346,225..24,350,003
Ara h 3	arahy.Tifrunner.gnm2.Arahy.16:26,497,761..26,500,318
Ara h 3	arahy.Tifrunner.gnm2.Arahy.16:26,549,896..26,553,668
Ara h 3	arahy.Tifrunner.gnm2.Arahy.16:26,549,896..26,553,668
Ara h 3	arahy.Tifrunner.gnm2.Arahy.16:26,707,541..26,710,479
Ara h 3	arahy.Tifrunner.gnm2.Arahy.16:26,707,541..26,710,479
Ara h 5	arahy.Tifrunner.gnm2.Arahy.05:91,693,558..91,694,924
Ara h 5	arahy.Tifrunner.gnm2.Arahy.05:95,252,395..95,256,004
Ara h 5	arahy.Tifrunner.gnm2.Arahy.05:115,798,462..115,801,364
Ara h 5	arahy.Tifrunner.gnm2.Arahy.15:123,418,090..123,418,904
Ara h 5	arahy.Tifrunner.gnm2.Arahy.15:150,277,907..150,280,191
Ara h 5	arahy.Tifrunner.gnm2.Arahy.17:12,558,704..12,560,104
Ara h 5	arahy.Tifrunner.gnm2.Arahy.17:129,896,042..129,897,494
Ara h 5	arahy.Tifrunner.gnm2.Arahy.16:145,322,401..145,324,751
Ara h 5	arahy.Tifrunner.gnm2.Arahy.08:46,797,628..46,799,754
Ara h 5	arahy.Tifrunner.gnm2.Arahy.12:1,420,853..1,422,459
Ara h 5	arahy.Tifrunner.gnm2.Arahy.12:1,439,714..1,441,343
Ara h 5	arahy.Tifrunner.gnm2.Arahy.09:34,487,341..34,490,662
Ara h 6	arahy.Tifrunner.gnm2.Arahy.18:15,355,319..15,355,923
Ara h 6	arahy.Tifrunner.gnm2.Arahy.18:15,404,357..15,404,960
Ara h 6	arahy.Tifrunner.gnm2.Arahy.08:36,038,631..36,039,230
Ara h 7.1	arahy.Tifrunner.gnm2.Arahy.18:15,509,769..15,510,464
Ara h 7.2	arahy.Tifrunner.gnm2.Arahy.08:36,073,558..36,074,052
Ara h 8.1	arahy.Tifrunner.gnm2.Arahy.11:142,211,405..142,212,453
Ara h 8.1	arahy.Tifrunner.gnm2.Arahy.11:142,244,575..142,245,315
Ara h 8.1	arahy.Tifrunner.gnm2.Arahy.11:142,264,331..142,265,747
Ara h 8.1	arahy.Tifrunner.gnm2.Arahy.11:143,766,731..143,770,989
Ara h 8.1	arahy.Tifrunner.gnm2.Arahy.11:143,843,686..143,854,548
Ara h 8.1	arahy.Tifrunner.gnm2.Arahy.11:143,894,337..143,895,417
Ara h 8.1	arahy.Tifrunner.gnm2.Arahy.11:143,900,260..143,901,053
Ara h 8.1	arahy.Tifrunner.gnm2.Arahy.11:143,905,377..143,906,103
Ara h 8.1	arahy.Tifrunner.gnm2.Arahy.11:143,915,927..143,916,778
Ara h 8.1	arahy.Tifrunner.gnm2.Arahy.11:143,922,600..143,923,167
Ara h 8.1	arahy.Tifrunner.gnm2.Arahy.11:143,929,626..143,930,311
Ara h 8.1	arahy.Tifrunner.gnm2.Arahy.11:143,933,951..143,934,838
Ara h 8.1	arahy.Tifrunner.gnm2.Arahy.11:143,944,286..143,945,048
Ara h 8.1	arahy.Tifrunner.gnm2.Arahy.11:143,958,710..143,959,394
Ara h 8.1	arahy.Tifrunner.gnm2.Arahy.11:144,068,298..144,072,576
Ara h 8.1	arahy.Tifrunner.gnm2.Arahy.01:101,246,254..101,247,238
Ara h 8.1	arahy.Tifrunner.gnm2.Arahy.01:101,220,388..101,221,125
Ara h 8.1	arahy.Tifrunner.gnm2.Arahy.01:101,238,959..101,244,477
Ara h 8.1	arahy.Tifrunner.gnm2.Arahy.01:101,238,959..101,244,477
Ara h 8.1	arahy.Tifrunner.gnm2.Arahy.01:100,160,296..100,161,076
Ara h 8.1	arahy.Tifrunner.gnm2.Arahy.01:100,041,760..100,051,483
Ara h 8.1	arahy.Tifrunner.gnm2.Arahy.01:100,041,760..100,051,483
Ara h 8.1	arahy.Tifrunner.gnm2.Arahy.01:101,230,364..101,231,750
Ara h 8.1	arahy.Tifrunner.gnm2.Arahy.01:100,095,136..100,096,348
Ara h 8.1	arahy.Tifrunner.gnm2.Arahy.01:100,103,245..100,104,403
Ara h 8.1	arahy.Tifrunner.gnm2.Arahy.17:6,132,802..6,133,367
Ara h 8.1	arahy.Tifrunner.gnm2.Arahy.07:5,665,903..5,666,526
Ara h 8.2	arahy.Tifrunner.gnm2.Arahy.04:15,681,827..15,683,597
Ara h 8.2	arahy.Tifrunner.gnm2.Arahy.14:16,376,595..16,378,203
Ara h 9.1	arahy.Tifrunner.gnm2.Arahy.12:108,369,965..108,371,943
Ara h 9.1	arahy.Tifrunner.gnm2.Arahy.12:108,391,669..108,393,143
Ara h 9.2	arahy.Tifrunner.gnm2.Arahy.02:93,489,128..93,490,823
Ara h 10	arahy.Tifrunner.gnm2.Arahy.06:104,829,652..104,830,603
Ara h 10	arahy.Tifrunner.gnm2.Arahy.16:137,133,857..137,134,874
Ara h 11	arahy.Tifrunner.gnm2.Arahy.20:137,183,419..137,184,021
Ara h 11	arahy.Tifrunner.gnm2.Arahy.10:110,733,304..110,733,909
Ara h 12	arahy.Tifrunner.gnm2.Arahy.18:24,348,822..24,349,154
Ara h 12	arahy.Tifrunner.gnm2.Arahy.08:39,421,055..39,421,387
Ara h 13	arahy.Tifrunner.gnm2.Arahy.18:24,333,003..24,335,003
Ara h 13	arahy.Tifrunner.gnm2.Arahy.08:39,405,338..39,406,652
Ara h 14	arahy.Tifrunner.gnm2.Arahy.05:92,473,372..92,473,902
Ara h 14	arahy.Tifrunner.gnm2.Arahy.15:152,565,642..152,565,117
Ara h 15	arahy.Tifrunner.gnm2.Arahy.08:16,296,011..16,296,642
Ara h 15	arahy.Tifrunner.gnm2.Arahy.17:132,122,592..132,123,222
Ara h 16	arahy.Tifrunner.gnm2.Arahy.14:142,336,457..142,336,663
Ara h 16	arahy.Tifrunner.gnm2.Arahy.04:127,900,927..127,901,133
Ara h 17	arahy.Tifrunner.gnm2.Arahy.12:107,950,193..107,951,363
Ara h 17	arahy.Tifrunner.gnm2.Arahy.02:93,208,198..93,209,227
Ara h 18	arahy.Tifrunner.gnm2.Arahy.19:143,617,816..143,618,678
Ara h 18	arahy.Tifrunner.gnm2.Arahy.09:119,961,953..119,962,781

## Sheet: Sheet1 (2)
Arah2	chr08	35821965-35822680
Arah2	chr18	16351855-16352373
Arah3	chr06	1792054-1794526
Arah3	chr16	23274652-23278430
Arah3	chr16	25420087-25422644
Arah3	chr16	25472225-25475997
Arah3	chr16	25629607-25633379
Arah3	chr16	25472787-25475725
Arah3	chr16	25629879-25632817
Arah6	chr18	16360056-16360660
Arah6	chr18	16409091-16409694
Arah6	chr08	35869593-35870192
